# Supplementary material for: Deep brain stimulation of symptom-specific networks in Parkinson’s disease
Source: Nat Commun. 2024 May 31;15:4662. doi: 10.1038/s41467-024-48731-1 (PMC11143329; doi:10.1038/s41467-024-48731-1)
Supplement: Supplementary file 6 — Source Data [file 41467_2024_48731_MOESM6_ESM.xlsx]

## Sheet: Sheet1
Figure 4A		Parameter 1, x-axis: UPDRS - III % improvement (Empirical)	Parameter 2, y-axis: UPDRS - III % improvement (Estimated)
		0.538461538461538	0.449200327443857
		0.471698113207547	0.452588823557703
		0.651162790697675	0.567225444995381
		0.387755102040816	0.443348513907021
		0.0833333333333333	0.513911453312424
		0.418604651162791	0.560190931313117
		0.465116279069767	0.573686393073924
		0.272727272727273	0.446498454195435
		0.321428571428571	0.596515952278567
		0.285714285714286	0.438457584221822
		0.698630136986301	0.583795954066638
		0.436619718309859	0.504857320863018
		0.702127659574468	0.542349160046888
		-0.161290322580645	0.499031504433018
		0.480000000000000	0.456491790535964
		0.762711864406780	0.459413739090030
		0.769230769230769	0.589720202405618
		0.697674418604651	0.404365963557784
		0.716666666666667	0.547741028616020
		0.597014925373134	0.385904114630228
		-0.103448275862069	0.467328285249277
		0.574468085106383	0.571920780144147
		0.225000000000000	0.512859514465240
		0.549019607843137	0.593326024106023
		0.807692307692308	0.581109924934537
		0.630434782608696	0.529348926099384
		0.488372093023256	0.576660021313992
		0.700000000000000	0.630136379906789
		0.637681159420290	0.589176015012859
		0.745454545454546	0.559462632213964
		0.491228070175439	0.521128800020634
		0.250000000000000	0.566056307822714
		-0.0227272727272727	0.487999588985173
		0.640625000000000	0.421748633825259
		0.815789473684211	0.601630130138564
		0.500000000000000	0.485208162248731
		0.400000000000000	0.259023022275875
		0.454545454545455	0.576243578529641
		0.405405405405405	0.520595496854351
		0.417910447761194	0.497437404373129
		0.634615384615385	0.441459818107703
		0.847826086956522	0.558701906362753
		NaN	NaN
		0.580645161290323	0.455991859016951
		0.821428571428571	0.508380535652262
		0.750000000000000	0.481784727978265
		0	0.477492812736075
		0.777777777777778	0.528244992393098
		0.583333333333333	0.596817201008634
		0.291666666666667	0.490920519941424
		0.782608695652174	0.583488417436699
		0.486486486486487	0.367603903625083
		0.760000000000000	0.645153255260830
		0.460000000000000	0.621919954259415
		0.746031746031746	0.376095156527465
		0.979166666666667	0.613933409932153
		0.735294117647059	0.421559235674641
		0.710144927536232	0.484515198174468
		0.705882352941177	0.551201995917054
		0.826086956521739	0.337173745144372
		0.672727272727273	0.610815192178118
		0.442622950819672	0.459165202854143
		0.540540540540541	0.662853816949691
		0.595744680851064	0.526802225749359
		0.766666666666667	0.612303470758697
		0.583333333333333	0.629820924547891
		0.885714285714286	0.653865176267290
		0.500000000000000	0.508031766290621
		0.486486486486487	0.575930330418604
		0.238095238095238	0.513197808917164
		0.941176470588235	0.551120160204227
		0.846153846153846	0.563213028835136
		0.584615384615385	0.364884782974542
		0.833333333333333	0.504222538955059
		0.774647887323944	0.596475665216344
		0.633333333333333	0.404758381139984
		0.875000000000000	0.615711631076840
		0.416700000000000	0.568664701996933
		-0.0344827586206897	0.507116363454471
		0.439024390243902	0.514258260654464
		0.333333333333333	0.539600999192123
		0.333333333333333	0.444994507545332
		0.486486486486487	0.483696449681467
		0.615384615384615	0.548753224480936
		0.442307692307692	0.511356783042183
		0.153846153846154	0.553259808690901
		0.500000000000000	0.516327556716737
		0.409090909090909	0.593354355340036
		0.388888888888889	0.403860567081339
		0.347826086956522	0.653356308005887
		0.392857142857143	0.326775410584616
		-0.0740740740740741	0.304059834506302
		0.535714285714286	0.523190657072152
		0.344827586206897	0.479746453248530
		0.625000000000000	0.506724327934065
		0.753846153846154	0.613558925410135
		0.259259259259259	0.610120784520654
		-0.0416666666666667	0.565063711703500
		0.818181818181818	0.642519005454426
		0.787234042553192	0.460272448083402
		0.464285714285714	0.489144330881841
		0.641509433962264	0.548683131115309
		0.391304347826087	0.472944931413980
		0.535714285714286	0.594566840793988
		0.566037735849057	0.555735510188183
		0.500000000000000	0.578373920300049
		0.679245283018868	0.553320216852889
		0.762711864406780	0.580783460827853
		0.166666666666667	0.286212474226816
		0.676923076923077	0.350302204132525
		0.208333333333333	0.455337729711632
		0.690476190476191	0.584847615223085
		0.368421052631579	0.536221586502221
		0.638297872340426	0.575186781814393
		0.611111111111111	0.590757771857162
		0.379310344827586	0.554183319811531
		0.571428571428571	0.470031914011313
		0.750000000000000	0.579137856308032
		0.720000000000000	0.637278708702454
		0.666666666666667	0.578314706575968
		0.436619718309859	0.391129677036663
		0.417910447761194	0.578116615230504
		0.325000000000000	0.574281941784424
		0.230769230769231	0.491177008052162
		0.687500000000000	0.513825991216357
		0.257142857142857	0.394414055161808
		0.363636363636364	0.327052970010685
		0.711111111111111	0.560794500694321
		-0.111111111111111	NaN
Figure 4B		Parameter 1, x-axis: UPDRS - III % improvement (Empirical)	Parameter 2, y-axis: UPDRS - III % improvement (Estimated)
		0.538461538461538	0.513365270263994
		0.471698113207547	0.498982763521674
		0.651162790697675	0.594075837469175
		0.387755102040816	0.486242636102649
		0.0833333333333333	0.568442119812879
		0.418604651162791	0.558030608545744
		0.465116279069767	0.570833857666907
		0.272727272727273	0.502073666035564
		0.321428571428571	0.554888532785842
		0.285714285714286	0.463204516069637
		0.698630136986301	0.550553999118410
		0.436619718309859	0.546594794498415
		0.702127659574468	0.573955569589073
		-0.161290322580645	0.520152145656742
		0.480000000000000	0.579204603669908
		0.762711864406780	0.542489661694095
		0.769230769230769	0.572200785820589
		0.697674418604651	0.376005817010072
		0.716666666666667	0.581204209381410
		0.597014925373134	0.473293309705004
		-0.103448275862069	0.420123000735835
		0.574468085106383	0.591502135044933
		0.225000000000000	0.579156561029341
		0.549019607843137	0.590020831152258
		0.807692307692308	0.592652194563445
		0.630434782608696	0.563705235627165
		0.488372093023256	0.578280409515484
		0.700000000000000	0.594818095311109
		0.637681159420290	0.590967418612348
		0.745454545454546	0.574360752303384
		0.491228070175439	0.572670274630850
		0.250000000000000	0.581429696309382
		-0.0227272727272727	0.540599842676597
		0.640625000000000	0.477311849676600
		0.815789473684211	0.586849244083859
		0.500000000000000	0.539238816118016
		0.400000000000000	0.422986665892908
		0.454545454545455	0.610267126174947
		0.405405405405405	0.551088722182225
		0.417910447761194	0.551158348461663
		0.634615384615385	0.441863056229001
		0.847826086956522	0.562403275523950
		NaN	0.554188788337165
		0.580645161290323	0.479939126732819
		0.821428571428571	0.498155863783447
		0.750000000000000	0.528264803656414
		0	0.380792658153348
		0.777777777777778	0.502343264109963
		0.583333333333333	0.601395128059579
		0.291666666666667	0.559338868707694
		0.782608695652174	0.587154100599412
		0.486486486486487	0.445140735848784
		0.760000000000000	0.602831398747051
		0.460000000000000	0.573484956628611
		0.746031746031746	0.511423912569173
		0.979166666666667	0.598327137267165
		0.735294117647059	0.418601576533512
		0.710144927536232	0.466249452911710
		0.705882352941177	0.558843744814135
		0.826086956521739	0.335403268601378
		0.672727272727273	0.595497365215162
		0.442622950819672	0.412016782671238
		0.540540540540541	0.569723703702594
		0.595744680851064	0.574271090731162
		0.766666666666667	0.576601482215024
		0.583333333333333	0.596884795705550
		0.885714285714286	0.587283759213929
		0.500000000000000	0.496179369395291
		0.486486486486487	0.429698764034096
		0.238095238095238	0.553077561306272
		0.941176470588235	0.596298205284158
		0.846153846153846	0.579239979234966
		0.584615384615385	0.284871576119003
		0.833333333333333	0.581887036114586
		0.774647887323944	0.566425639743089
		0.633333333333333	0.537785150863600
		0.875000000000000	0.592708423998192
		0.416700000000000	0.469642597983153
		-0.0344827586206897	0.595459831676970
		0.439024390243902	0.409683580656582
		0.333333333333333	0.567252611268336
		0.333333333333333	0.526418020639699
		0.486486486486487	0.411142694559134
		0.615384615384615	0.498988715642411
		0.442307692307692	0.579137032680526
		0.153846153846154	0.590275031374653
		0.500000000000000	0.518192679219831
		0.409090909090909	0.587046631196099
		0.388888888888889	0.515014266784962
		0.347826086956522	0.592160822925379
		0.392857142857143	0.246450058446932
		-0.0740740740740741	0.329099079286552
		0.535714285714286	0.566733248431815
		0.344827586206897	0.520604996833280
		0.625000000000000	0.460141854409266
		0.753846153846154	0.591608173113858
		0.259259259259259	0.562474110362466
		-0.0416666666666667	0.615379841905966
		0.818181818181818	0.615675667639752
		0.787234042553192	0.557517225177536
		0.464285714285714	0.548562954382496
		0.641509433962264	0.549079327736155
		0.391304347826087	0.560562513281949
		0.535714285714286	0.574738606808562
		0.566037735849057	0.576715383948589
		0.500000000000000	0.588184646983096
		0.679245283018868	0.574014252698697
		0.762711864406780	0.581853929646699
		0.166666666666667	0.224153251287921
		0.676923076923077	0.517431372333192
		0.208333333333333	0.453778028630561
		0.690476190476191	0.598364223164927
		0.368421052631579	0.507932793742338
		0.638297872340426	0.585368512215154
		0.611111111111111	0.618113766005194
		0.379310344827586	0.585805626734898
		0.571428571428571	0.565881209571814
		0.750000000000000	0.589567411443369
		0.720000000000000	0.558196789911024
		0.666666666666667	0.570736087919679
		0.436619718309859	0.211630100664887
		0.417910447761194	0.587992379521389
		0.325000000000000	0.592005062579045
		0.230769230769231	0.530930989372789
		0.687500000000000	0.567882183598049
		0.257142857142857	0.476780517524552
		0.363636363636364	0.331370841482425
		0.711111111111111	0.563854654507990
		-0.111111111111111	NaN
Figure 5A	Data 1	Parameter 1, x-axis: UPDRS - III % improvement (Empirical)	Parameter 2, y-axis: UPDRS - III % improvement (Estimated)
		0.645800000000000	0.582848588854687
		0.387000000000000	0.406762154553115
		0.595000000000000	0.600206945067132
		0.346200000000000	0.493716488920014
		0.696400000000000	0.590106811722628
		0.510200000000000	0.465642541892844
		0.300000000000000	0.487253881903480
		0.818200000000000	0.511106188172021
		0.400000000000000	0.283710703284153
		0.360700000000000	0.317991017071150
		0.288900000000000	0.541616419330334
		0.483900000000000	0.545516364679523
		0.234000000000000	0.545918555144973
		0.681800000000000	0.556157791321317
		0.763200000000000	0.604699880106518
		-0.0670000000000000	0.442453714768260
		0.480000000000000	0.455915838711324
		0.522700000000000	0.622001602081299
		0.102600000000000	0.587308176913611
		0.375000000000000	0.515369552466392
		0.538500000000000	0.507681528483672
		0.463400000000000	0.545724270336916
		0.844400000000000	0.490459297887971
		0.568200000000000	0.526931257232850
		0.404800000000000	0.462429831872280
		0.282100000000000	0.432117671291208
		0.0714000000000000	0.518424390042383
		0.500000000000000	0.534445328273403
		0.505900000000000	0.521150485137651
		0.555600000000000	0.558642998650015
		0.658500000000000	0.497690309288984
		0.638300000000000	0.433941777013252
		0.600000000000000	0.453456369269151
		0.0400000000000000	0.540451166144944
		0.560000000000000	0.553573545861740
		0.210000000000000	0.412520904793222
		0.0800000000000000	0.521599683053318
		0.390000000000000	0.565645899984360
		0.750000000000000	0.589749755605363
		0.680000000000000	0.510976954838932
		0.520000000000000	0.607366551469441
		0.150000000000000	0.369071370719245
		0.420000000000000	0.476241145410140
		0.330000000000000	0.533537456879512
		0.340000000000000	0.569663967774905
		0.480000000000000	0.519774099892695
		0.370000000000000	0.489920818792080
		0.100000000000000	0.540663996403162
		0.0700000000000000	0.421260132628360
		0.450000000000000	0.505798668588307
		0.270000000000000	0.325283880900801
		0.500000000000000	0.573177126965841
		0.565217400000000	0.579832279648500
		0.379310300000000	0.619488540615541
		0.392156900000000	0.516598745302362
		0.559322000000000	0.591365401581145
		0.161290300000000	0.547466518497530
		0.600000000000000	0.513320287306968
		0.600000000000000	0.438966558725550
		0.531914900000000	0.491702585913322
		0.210526300000000	0.605785455768007
		0.764705900000000	0.437160998743279
		0.617021300000000	0.581220491840986
		0.500000000000000	0.602683084707860
		0.927272700000000	0.608108550315951
		0.609375000000000	0.598213817210745
		0.142857100000000	0.511670612857448
		0.736842100000000	0.605427622980330
		0.226415100000000	0.594675231706577
		0.657142900000000	0.584969656252571
		0.651162800000000	0.559476194517184
		0.424242400000000	0.558729380502141
		0.428571400000000	0.562891855949274
		0.859649100000000	0.624558604158341
		0.285714300000000	0.508226894482158
		0.674418600000000	0.563655339565961
		0.904761900000000	0.616644296742087
		0.863636400000000	0.587756699570716
		0.550000000000000	0.535744082867626
		0.540983600000000	0.565472546337328
		0.688888900000000	0.591930042076487
		0.772727300000000	0.610327772065663
		0.782051300000000	0.578055692385405
		0.894736800000000	0.460070559851815
		0.272727300000000	0.575946158884884
		0.789473700000000	0.537031833582844
		0.470588200000000	0.523131483254914
		0.528301900000000	0.518521873851431
		0.896551700000000	0.590115285306731
		0.600000000000000	0.594159082971230
		0.383333300000000	0.552348355269350
		0.666666700000000	0.604805526804635
		0.673076900000000	0.623766305558046
Figure 6 A	Data 1	Parameter 1, x-axis: UPDRS - III % improvement (Empirical)	Parameter 2, y-axis: UPDRS - III % improvement (Estimated)
		NaN	3
		NaN	8
		NaN	12
		NaN	13
		NaN	14
		2	1
		5	5
		NaN	6
		NaN	7
		NaN	9
		1	2
		NaN	11
		NaN	20
		NaN	19
		NaN	15
		3	4
		4	10
		6	16
		NaN	18
		NaN	17
	Data 2	Parameter 1, x-axis: UPDRS - III % improvement (Empirical)	Parameter 2, y-axis: UPDRS - III % improvement (Estimated)
		NaN	3
		NaN	15
		NaN	16
		NaN	17
		NaN	18
		1	1
		2	4
		NaN	7
		NaN	8
		NaN	6
		5	5
		7	11
		8	14
		NaN	13
		NaN	12
		2024-05-03	2
		2024-05-03	9
		6	19
		NaN	20
		NaN	10
	Data 3	Parameter 1, x-axis: UPDRS - III % improvement (Empirical)	Parameter 2, y-axis: UPDRS - III % improvement (Estimated)
		NaN	3
		NaN	15
		NaN	16
		NaN	14
		NaN	13
		5	12
		8	17
		9	18
		NaN	19
		NaN	20
		2	1
		4	5
		7	4
		NaN	8
		NaN	9
		3	2
		1	6
		6	10
		NaN	11
		NaN	7
	Data 4	Parameter 1, x-axis: UPDRS - III % improvement (Empirical)	Parameter 2, y-axis: UPDRS - III % improvement (Estimated)
		NaN	2
		NaN	9
		NaN	11
		NaN	15
		NaN	18
		2	4
		2024-05-04	10
		2024-05-04	12
		NaN	13
		NaN	16
		3	1
		9	3
		10	6
		NaN	8
		NaN	7
		1	5
		6	19
		2024-05-07	20
		2024-05-07	17
		NaN	14
	Data 5: t-test	Parameter 1: UPDRS R-score values
		0.885714285714286
		0.309523809523810
		0.102597835208515
		0.571428571428571
		0.852636827574342
		0.942857142857143
		0.316227766016838
		0.683333333333333
		0.850314645958414
		-0.202919862478357
		-0.205195670417031
		0.600000000000000
		0.763762615825973
		0.317079065325934
		0.848488068095219
		0.260774164208215
		0.283516483516484
		0.341686535683654
		-0.790569415042095
		0.492028611384462
Fig 6 B	Data 1	Parameter 1, x-axis: Bradykinesia Percentage Improvement (Empirical)	Parameter 2, y-axis: Bradykinesia Percentage
			Improvement (estimated)
		NaN	6
		NaN	12
		NaN	14
		NaN	15
		NaN	16
		2024-05-01	1
		2024-05-01	4
		3	5
		NaN	7
		NaN	8
		5	13
		7	17
		10	19
		11	20
		NaN	18
		4	2
		6	3
		8	9
		9	10
		NaN	11
	Data 2	Parameter 1, x-axis: Bradykinesia Percentage Improvement (Empirical)	Parameter 2, y-axis: Bradykinesia Percentage
			Improvement (estimated)
		NaN	13
		NaN	11
		NaN	14
		NaN	16
		NaN	17
		3	2
		2024-05-01	4
		7	3
		2024-05-11	7
		2024-05-11	8
		9	12
		6	15
		10	18
		13	20
		NaN	19
		2024-05-01	6
		2024-05-04	1
		2024-05-04	5
		8	9
		NaN	10
	Data 3	Parameter 1, x-axis: Bradykinesia Percentage Improvement (Empirical)	Parameter 2, y-axis: Rigidity Percentage
			Improvement (estimated)
		NaN	6
		NaN	8
		NaN	11
		NaN	12
		NaN	9
		2024-05-01	16
		2024-05-01	17
		3	18
		NaN	20
		NaN	19
		5	1
		7	2
		10	5
		11	4
		NaN	3
		4	7
		6	10
		8	14
		9	13
		NaN	15
	Data 4	Parameter 1, x-axis: Bradykinesia Percentage Improvement (Empirical)	Parameter 2, y-axis: Rigidity Percentage
			Improvement (estimated)
		NaN	NaN
		NaN	1
		NaN	2
		NaN	5
		NaN	6
		3	14
		2024-05-01	15
		7	16
		2024-05-11	18
		2024-05-11	17
		9	NaN
		6	3
		10	10
		13	9
		NaN	11
		2024-05-01	13
		2024-05-04	4
		2024-05-04	7
		8	8
		NaN	12
	Data 5: t-test	Parameter 1: R - value of Bradykinesia Predicting Bradykinesia	Parameter 2: R - value of Rigidity Predicting Bradykinesia
		0.637748139217693	-0.492805380304581
		0.215572727144387	-0.251501515001784
		0.894427190999916	-0.782623792124926
		0.396412483586046	0.270281238808668
		0.248686896260113	0.545614035087719
		0.260896966043602	0.579771035652449
		0.316227766016838	NaN
		0.641426980589819	0.187082869338697
		0.538931817860967	-0.299406565478315
		0.0857142857142857	0.0857142857142857
		0.894427190999916	-0.111803398874989
		0.800000000000000	NaN
		0.763762615825973	0.836501912571304
		0.530497666987621	-0.0754955919594236
		0.670350566640595	0.189809316588041
		0.122126877977653	0.197558184963850
		0.222467500018848	0.337005222800830
		0.739733739263101	-0.191782821290434
		-0.790569415042095	NaN
		0.797268583261859	-0.542142636618064
Fig 6 C	Data 1	Parameter 1, x-axis: Rigidity Percentage Improvement (Empirical)	Parameter 2, y-axis: Rigidity Percentage
			Improvement (estimated)
		NaN	2
		NaN	7
		NaN	12
		NaN	13
		NaN	17
		3	5
		NaN	10
		NaN	14
		NaN	18
		NaN	20
		1	1
		NaN	3
		NaN	6
		NaN	8
		NaN	9
		3	4
		3	11
		5	16
		NaN	19
		NaN	15
	Data 2	Parameter 1, x-axis: Rigidity Percentage Improvement (Empirical)	Parameter 2, y-axis: Rigidity Percentage
			Improvement (estimated)
		NaN	NaN
		NaN	6
		NaN	9
		NaN	14
		NaN	15
		2024-05-01	8
		2024-05-11	13
		2024-05-11	16
		2024-05-11	18
		2024-05-11	17
		2024-05-01	NaN
		6	7
		6	11
		6	10
		NaN	12
		6	5
		6	1
		6	2
		6	3
		NaN	4
	Data 3	Parameter 1, x-axis: Rigidity Percentage Improvement (Empirical)	Parameter 2, y-axis: Bradykinesia Percentage
			Improvement (estimated)
		NaN	8
		NaN	2024-05-09
		NaN	2024-05-09
		NaN	7
		NaN	6
		3	1
		NaN	2024-05-04
		NaN	2024-05-04
		NaN	2
		NaN	3
		1	2024-05-19
		NaN	2024-05-19
		NaN	18
		NaN	17
		NaN	16
		3	2024-05-12
		3	2024-05-12
		5	15
		NaN	14
		NaN	11
	Data 4	Parameter 1, x-axis: Rigidity Percentage Improvement (Empirical)	Parameter 2, y-axis: Bradykinesia Percentage
			Improvement (estimated)
		NaN	NaN
		NaN	8
		NaN	9
		NaN	10
		NaN	11
		2024-05-01	NaN
		2024-05-11	NaN
		2024-05-11	2
		2024-05-11	3
		2024-05-11	7
		2024-05-01	NaN
		6	13
		6	12
		6	15
		NaN	14
		6	NaN
		6	1
		6	6
		6	5
		NaN	4
	Data 5: t-test	Parameter 1: R - value of Rigidity Predicting Rigidity	Parameter 2: Bradykinesia Predicting Rigidity
		0.239045721866879	0.478091443733757
		0.745799524816778	-0.0257172249936820
		0.707106781186547	0.707106781186547
		0.752578675669711	0.679156365848276
		0.411560323830093	0.175360485805866
		0.878310065653680	0.487950036474267
		NaN	NaN
		0.655467528684236	0.646954963376649
		0.855605819099985	0.893916527417895
		0.338061701891407	0.338061701891407
		0.670820393249937	0.223606797749979
		NaN	NaN
		0.561360891423840	0.561360891423840
		0.828078671210825	0.828078671210825
		0.431876355589405	0.243310622867271
		-0.0647750275631296	-0.453425192941907
		0.431056268545764	-0.0272246064344693
		0.215556596894288	0.220242609870251
		NaN	NaN
		0.526256959047942	0.526256959047942
Fig S28	Data 1	UPDRS model: Pearson's R for x-axis
		0.786760464608947
		0.843349449775853
		0.863803997874486
		0.741027966188371
		0.697427067702648
		0.798888015638135
		0.723754480743686
		0.832253628228033
		0.814529716010891
		0.830891739923662
		0.753999499563978
		0.775605657995081
		0.811148480719158
		0.760041518613572
		0.787719512753015
		0.882699609258314
		0.874542022217779
		0.817369052869968
		0.800974042807168
		0.824396148482199
		0.734916367403905
		0.824211533757350
		0.853606662098608
		0.887040743111916
		0.826562554185925
		0.797576941375771
		0.795154497032559
		0.837703922456202
		0.738069406870613
		0.767515797348024
		0.828536849952534
		0.800655143236994
		0.761872920089758
		0.821948563080626
		0.834524343974486
		0.854471400407596
		0.790653820119086
		0.805172455075972
		0.797860856713780
		0.760121943399377
		0.802663373208099
		0.815669412178122
		0.777841066589596
		0.821113449768859
		0.859058226296153
		0.553903487621454
		0.870699842447169
		0.825049135556589
		0.740515343274116
		0.886413502273047
		0.797586640721910
		0.813371405427312
		0.855914953452197
		0.785828383483502
		0.826806389721138
		0.846400907635059
		0.788589989695679
		0.793321442025193
		0.852808506210857
		0.887997201118859
		0.869886698647739
		0.797190056712689
		0.783914981331979
		0.815601940999324
		0.810350179102776
		0.856694026882107
		0.734904456959434
		0.687118340970319
		0.763861723627777
		0.810440787219195
		0.780843388617840
		0.731636557313716
		0.832589125155637
		0.834319850512098
		0.839451898860321
		0.870617348989342
		0.569191964248842
		0.832351294614040
		0.735295913617161
		0.864014787500692
		0.721798081504877
		0.864159871401298
		0.778787722247312
		0.792721871058041
		0.790021792120041
		0.816922150282446
		0.858775319446043
		0.810055391523966
		0.832448487117944
		0.749605216064551
		0.822484375680213
		0.765445748955770
		0.767309705137107
		0.693519574941888
		0.781694816738401
		0.636293436878971
		0.755074188023638
		0.763251470863027
		0.779806531979838
		0.854350801635725
		0.761709962470339
		0.822292727570115
		0.765225192956838
		0.812364099101268
		0.782123204909046
		0.818377967025706
		0.844704974298756
		0.789084732816603
		0.835626592364147
		0.842218386276683
		0.848557848525503
		0.848904657969392
		0.800440751968206
		0.764396301144900
		0.829221351839079
		0.815264941667149
		0.790368371723636
		0.824274915547734
		0.788014896956130
		0.841683810634675
		0.801005089866609
		0.852269061258245
		0.743496148963613
		0.837149460952767
		0.790995512124458
		0.820836645430786
		0.851648293094238
		0.849135121040814
		0.756576970728600
		0.746490809016200
		0.849768029286704
		0.857429682404184
		0.850324147987741
		0.799889922514356
		0.822067351654462
		0.740926719279748
		0.784455607497023
		0.786251626659669
		0.777964443840622
		0.768818768546259
		0.846250895902199
		0.843107305351807
		0.742021017387653
		0.852006623294879
		0.796253782321167
		0.860834500957364
		0.795256679529515
		0.710231093669244
		0.828720321919504
		0.747126321171733
		0.825270847919947
		0.801454978647189
		0.833660524912153
		0.803236147343245
		0.805043758454353
		0.841889968153831
		0.814729917823996
		0.807693278301698
		0.825390321427819
		0.732752658679097
		0.789916466077469
		0.769362441219159
		0.823484515643377
		0.868589412994694
		0.845773767011342
		0.879091354954040
		0.782748044257759
		0.855813840100329
		0.830449838875182
		0.803654262663115
		0.845011271103661
		0.741029134143414
		0.865246971998746
		0.746992381911910
		0.847623463596368
		0.821098565149846
		0.679113142052292
		0.810051623645962
		0.818210976178540
		0.795465207727335
		0.870758393030565
		0.866223369383438
		0.830718773405704
		0.855898666459409
		0.808381939159508
		0.750222369916456
		0.830104615452603
		0.820837661400935
		0.615302550193961
		0.810463183628074
		0.842428669459578
		0.829113545782426
		0.808018417531839
		0.861530630019025
		0.810456098468117
		0.713690403371074
		0.836333060700812
		0.826791426223548
		0.826317322942100
		0.742103888770590
		0.835945541844015
		0.836813239623074
		0.804971892903808
		0.762773465930754
		0.819156543261309
		0.754317485539565
		0.787477068792217
		0.827867794493674
		0.805377486711378
		0.826745344973370
		0.836510511552474
		0.869407674414102
		0.728462592546613
		0.703615286763177
		0.773860031806600
		0.800684055054283
		0.833956099571561
		0.865684827091087
		0.704779301954728
		0.755369033956369
		0.767188189903509
		0.803852188804478
		0.790455882073444
		0.810449592178991
		0.774722776527482
		0.780372534354768
		0.868737247371555
		0.861750621405917
		0.793889905877277
		0.771961911662108
		0.612417380461188
		0.743205427526694
		0.750401374740324
		0.775104209840236
		0.811560715622310
		0.766302501719658
		0.881821174972606
		0.830935164461272
		0.812148502989540
		0.794509620894467
		0.794028074658369
		0.877309889922333
		0.795610733635222
		0.866705007801288
		0.868824879560729
		0.743457569088494
		0.892416780776531
		0.770785103467015
		0.822955632851290
		0.860295262203612
		0.681959184136685
		0.758651707023570
		0.875458321853533
		0.827901346710940
		0.844028011019164
		0.753643698744708
		0.804186214559116
		0.842805543720292
		0.794222521891582
		0.793579376755119
		0.750712980502476
		0.829122577667329
		0.814934205413738
		0.784688375682530
		0.794861282237298
		0.808133223362995
		0.846866155673346
		0.799028456226501
		0.687642755179819
		0.789515282286340
		0.730208416093837
		0.870668418863715
		0.819440221614652
		0.758373971667716
		0.821172739070235
		0.831766002788182
		0.776480257858513
		0.854401254515168
		0.643780976035873
		0.810769119298959
		0.784798634216366
		0.840310676463409
		0.830200275360801
		0.879372774625674
		0.862153926722440
		0.823703677659472
		0.731572676534177
		0.854640686197881
		0.822360590868041
		0.798284426921335
		0.834932546879868
		0.855899543426441
		0.824139594288960
		0.865118432696638
		0.815384072381771
		0.814342231957915
		0.853817104514186
		0.680437391015640
		0.821464386169395
		0.677807611072870
		0.749038290231851
		0.850913281952993
		0.847350162519855
		0.868768103572673
		0.788287985487852
		0.800623461354704
		0.844690612306253
		0.878547263234719
		0.777296002819529
		0.826054645129459
		0.771160177353613
		0.818188684411938
		0.810554800223148
		0.795785767898345
		0.736581789705459
		0.742425591778668
		0.888758259590113
		0.853241129958757
		0.831684632778084
		0.830197486566100
		0.863747298307164
		0.829263698119886
		0.843775998992650
		0.767531839575474
		0.787793000407315
		0.888565071467457
		0.709465649084344
		0.865876467396696
		0.820535003174004
		0.836800259784364
		0.704523406735065
		0.796719763998240
		0.755898159552049
		0.853619158035999
		0.778583631359637
		0.784075019689712
		0.695068982318093
		0.874851824878954
		0.758175566936293
		0.853185978826012
		0.748628356179759
		0.828856884969432
		0.884885745718536
		0.838166506555071
		0.775224160945115
		0.678864351950965
		0.777789104445307
		0.733210499190376
		0.843997098084028
		0.703180010127194
		0.849539708199555
		0.820252214080286
		0.873855198688328
		0.864187918237484
		0.715734319795547
		0.819380439103764
		0.746904245604944
		0.838860579971302
		0.807039766483078
		0.803842999581294
		0.873571431067629
		0.783443353204623
		0.778452132443722
		0.824715659439543
		0.901319525874652
		0.629545987714847
		0.826370917323120
		0.826742899242893
		0.853708432275796
		0.869110202918655
		0.843389714968069
		0.821633044499271
		0.844522959027694
		0.807432036317020
		0.860994477345028
		0.869623036570916
		0.810664647642281
		0.879531749819627
		0.801219642236802
		0.872933003106155
		0.813140755472564
		0.824387167087971
		0.892854610916125
		0.858658041612818
		0.779553214202050
		0.846270537083124
		0.761030953931766
		0.842686609743581
		0.837449655672553
		0.801276851686974
		0.738089720990871
		0.808994245599723
		0.786885833329105
		0.822786086749355
		0.710544034523519
		0.661004518010625
		0.796515489332732
		0.528163992465029
		0.770396061962860
		0.818022939617790
		0.809102791765151
		0.813507319480643
		0.848013491384895
		0.853861568904885
		0.805678135160304
		0.858667623166485
		0.763179612565219
		0.815857002905131
		0.823524347765930
		0.814992186957057
		0.842258853331497
		0.829716860300391
		0.707694337273088
		0.702218783373386
		0.905038471343842
		0.873019424430763
		0.696243969687029
		0.777394362153633
		0.864750628361797
		0.631312752564011
		0.859799555463872
		0.786110010439258
		0.735533105944967
		0.768428989850686
		0.824881488965464
		0.824329769140165
		0.868144216897849
		0.753615285645086
		0.798432105198227
		0.850965511936675
		0.791433555989717
		0.848557888969184
		0.682816479588265
		0.720905453255977
		0.819758567601702
		0.780112640950133
		0.803307970724393
		0.824802587369225
		0.784447090079061
		0.810140504522955
		0.795574939783002
		0.712796258768005
		0.858404849770092
		0.729389133640850
		0.835848024900306
		0.797459032340432
	Data 2	Bradykinesia Model: Pearson R for the x-axis
		0.928886344101807
		0.814742632114518
		0.876382273819303
		0.839610284097584
		0.441738987559380
		0.870948415354540
		0.751416449966513
		0.877936168469386
		0.716650607555154
		0.868368845117493
		0.533039060873862
		0.809807550664324
		0.770423217366684
		0.681261744452387
		0.838472181689647
		0.855970013695309
		0.912334379980866
		0.924073768218101
		0.766163935514208
		0.739794986134212
		0.739291844615337
		0.931172374759296
		0.904258972827806
		0.897632450559410
		0.851368302542377
		0.824851798518790
		0.811785082418155
		0.752463966242676
		0.683391583122448
		0.898059653956004
		0.761409170994807
		0.876277581326552
		0.759916330320097
		0.891208266264565
		0.778629934761140
		0.916623112008820
		0.884928419074171
		0.763166450619178
		0.927740520247367
		0.900929803838318
		0.812054910274404
		0.911083568840812
		0.669499133634075
		0.876666897409235
		0.855145003274096
		0.391666359215859
		0.893394784513424
		0.697927839085847
		0.861084763989871
		0.890419426911077
		0.886151923442674
		0.769348643984684
		0.931755500968986
		0.594199051341049
		0.829568663412704
		0.838850664485217
		0.830578152626581
		0.879625691799145
		0.831973152086564
		0.937131441073842
		0.896022777614747
		0.693973983471355
		0.886719991615504
		0.877266448396061
		0.763824855957959
		0.944782406130303
		0.400414813801014
		0.795395030928091
		0.902208271657947
		0.854173677026068
		0.753500017407089
		0.892762646851304
		0.868899907476835
		0.843103109383526
		0.914575572169395
		0.839094123256095
		0.544500593727348
		0.836809615265759
		0.729108216931399
		0.898605476023513
		0.736444774291839
		0.783895075744102
		0.805150088215481
		0.849206689112857
		0.671995605908554
		0.874910390142613
		0.896408282215910
		0.804899089294981
		0.881169349086595
		0.838136272991507
		0.897859644724443
		0.803119441318301
		0.873794458805724
		0.405911887794489
		0.895240614030488
		0.514946607073035
		0.798862290137358
		0.633033904181160
		0.777152529665844
		0.948660121398139
		0.666919812568255
		0.860643580703367
		0.766957680010483
		0.802778665573468
		0.845057559961623
		0.849593277556157
		0.718503148412102
		0.822911983309596
		0.779825344357262
		0.898805058195992
		0.830113659671399
		0.817501470751367
		0.868309056606487
		0.601948776129670
		0.829191450282735
		0.886013291416290
		0.696078026062762
		0.844916764718123
		0.650117120980848
		0.891360547064667
		0.666611466338851
		0.901181442655994
		0.640371358990043
		0.894216610543925
		0.777648702470089
		0.845631592565433
		0.911843405838346
		0.896365462151604
		0.900517116821642
		0.675891840671971
		0.845919434951184
		0.827585753094687
		0.890517046293401
		0.805945407164398
		0.904437531907401
		0.859483918816528
		0.812470478220021
		0.840007859281733
		0.688507429354226
		0.891602391752233
		0.827059126013879
		0.912232677583597
		0.871384980345212
		0.911650446701526
		0.764174314692166
		0.848199586430857
		0.739306642448924
		0.799803108148654
		0.881292255905270
		0.919008416163228
		0.894820460066083
		0.861111418882131
		0.757231771411666
		0.645741846079101
		0.717263722049889
		0.897610302903807
		0.812209020964771
		0.840431550372202
		0.851575128934912
		0.762054808601062
		0.844056934074669
		0.666268093364955
		0.801548402559996
		0.910254223060036
		0.838116067681867
		0.886345148961074
		0.695089612941233
		0.885732604550834
		0.832171270800124
		0.886901407629552
		0.764863055031811
		0.749134020215708
		0.936012743255211
		0.804165588149962
		0.870990758944762
		0.821985753411326
		0.339382171050713
		0.868296704762442
		0.831759404476882
		0.864288091032569
		0.906770469824310
		0.893442052251285
		0.830141178976455
		0.918453311792751
		0.810727361435666
		0.735794278918320
		0.830406889499073
		0.868891284288707
		0.531533077862484
		0.819201460214936
		0.815575558508639
		0.793006560572488
		0.838503013858515
		0.877376047666940
		0.853858422165414
		0.698588421378734
		0.894679571813960
		0.898159117966033
		0.762701476745137
		0.739778397443893
		0.823074550483287
		0.905413456714521
		0.634335877002029
		0.797545461049205
		0.740236789576859
		0.860157393141302
		0.770080515476718
		0.793132502633094
		0.767649467558082
		0.781440302641057
		0.846617064834677
		0.859252225886385
		0.813784713305083
		0.818984465738237
		0.849969176118465
		0.843208203926706
		0.867227364038299
		0.895045129937642
		0.746008209512421
		0.760235711268001
		0.862688448527116
		0.871554451516411
		0.875713819218338
		0.863721872056074
		0.807586354813598
		0.597169205773138
		0.894656268276097
		0.911132476574489
		0.773267847927323
		0.777822711320281
		0.308790271405981
		0.760784975995711
		0.856558408433232
		0.739433938833262
		0.849556578868094
		0.832034334663089
		0.908813703482631
		0.728504740250306
		0.840768021202216
		0.740275445383592
		0.836093966995525
		0.881877808893931
		0.867430326451788
		0.920174599353725
		0.834988774640330
		0.758455713735576
		0.877430393790530
		0.812697178134334
		0.863756620158699
		0.923265692949188
		0.829696681842505
		0.683924375115300
		0.935529586359489
		0.869227250667543
		0.876402375752295
		0.641970081230222
		0.779567696960752
		0.795437364453537
		0.832521500928341
		0.880006409228513
		0.806083865902416
		0.921504702595779
		0.744449129627463
		0.830565589536943
		0.741647375672446
		0.868890383189604
		0.755713654712361
		0.869238637424149
		0.527432112539822
		0.754473016404038
		0.802121419419041
		0.886268718553888
		0.883525271828830
		0.562225881190659
		0.890991252859187
		0.815794429810143
		0.785721842399142
		0.847132026686622
		0.235511459940951
		0.873300661716357
		0.833496446922354
		0.896547396478138
		0.846562904884447
		0.917176281599403
		0.825392714519539
		0.904958939099572
		0.775547194217623
		0.941370439352635
		0.874624181559154
		0.755201655331501
		0.828784001099529
		0.891836698251350
		0.862699672509342
		0.892354031143154
		0.891847420419298
		0.691917326885074
		0.885940830767501
		0.893484649146947
		0.798848701918055
		0.718164283618280
		0.892305749031737
		0.885968480804632
		0.833483947347064
		0.847764649392384
		0.729686649917442
		0.830474016194524
		0.912531773662380
		0.897265177180923
		0.913874304801937
		0.910049118313736
		0.785887530214236
		0.753266598698253
		0.680362017751649
		0.847916033051964
		0.730287267202703
		0.585539441540616
		0.895432218763981
		0.856031633871436
		0.811024467614533
		0.897835249952398
		0.921072026455271
		0.843813868224103
		0.884968722797527
		0.905031414873200
		0.784388223691610
		0.916791762289959
		0.335651505736612
		0.850696401682315
		0.756831526936328
		0.820738439038815
		0.680346590131894
		0.699444776799657
		0.714755756296679
		0.923619624349767
		0.875606647592518
		0.860799574802255
		0.695447445356032
		0.830458567115185
		0.814695283455127
		0.873919322426838
		0.759753305433306
		0.718402748534536
		0.876770230761901
		0.886801447748384
		0.728413319896192
		0.621362436006717
		0.851303069051224
		0.708491768483491
		0.834990700843326
		0.434899006352718
		0.782606521672102
		0.820333376623380
		0.895833649793904
		0.934358656002544
		0.686597192134088
		0.732902135955690
		0.679570328556749
		0.832502179234873
		0.796653485354415
		0.795138579409142
		0.924805118903438
		0.732494649196382
		0.935261122411727
		0.694117147427998
		0.914547475323666
		0.854549848053897
		0.909457045014385
		0.871609262572455
		0.914803607892213
		0.904019656960701
		0.840743219627440
		0.779921022047632
		0.900390787580809
		0.801108375226692
		0.918338327808317
		0.860564085103401
		0.908380853944737
		0.922141749272542
		0.764635538624266
		0.837565269169470
		0.899827616016622
		0.806225558701273
		0.894934279054480
		0.929222338406065
		0.885553250491485
		0.886034153632699
		0.693721568589497
		0.894894255592356
		0.849444121372073
		0.729936325928043
		0.718503383031078
		0.811493073451694
		0.811606492375474
		0.738437296627808
		0.615322165273680
		0.527936564999247
		0.806715702090841
		0.285880426939959
		0.768810711425500
		0.836430788352149
		0.816103249529792
		0.858650994415668
		0.895249877407043
		0.820780195030964
		0.839881337722834
		0.729619451977821
		0.849492576902302
		0.885461656051450
		0.840391499510270
		0.741434004912629
		0.938168975299780
		0.818676669730360
		0.718662600646601
		0.876906544552508
		0.926147137149274
		0.916705895661397
		0.401100581345442
		0.599646293208332
		0.908031550467418
		0.735337610076459
		0.912287518487817
		0.828183664310569
		0.756423633156993
		0.692990454234061
		0.864044651651100
		0.907322715841773
		0.839779119058060
		0.758363382271118
		0.834634075403546
		0.889494980431594
		0.698479587420139
		0.808512782948022
		0.397356752968705
		0.683586049354178
		0.869277199303858
		0.761979186017415
		0.757150404695496
		0.785940547700493
		0.827278204762758
		0.859217480987484
		0.830299127390714
		0.674687796213582
		0.876720445435467
		0.692874605575239
		0.824998211557945
		0.743686896511460
	Data 3	Rigidity Model: Pearson's R for x-axis
		0.690113341497729
		0.849354664439340
		0.774655593498375
		0.310702254510995
		0.782589993232194
		0.830381555099992
		0.848584042975157
		0.797220726282172
		0.908548351990271
		0.716427950957885
		0.832063251034552
		0.823665217080642
		0.876685580696938
		0.664217990974786
		0.742314682995207
		0.891015521642043
		0.888262364943330
		0.868269517109396
		0.884436853108810
		0.726678293178806
		0.818013926525210
		0.794725323909350
		0.876031973935374
		0.897567902842859
		0.875968465500616
		0.762133040945355
		0.874186918652404
		0.849744562636536
		0.822142155412965
		0.490573919421017
		0.891750338748707
		0.777278191166837
		0.649469935251694
		0.895277809938298
		0.875031643547625
		0.846414003011717
		0.826563058707608
		0.837427756368428
		0.725679179569657
		0.680438814597400
		0.820804068536232
		0.773992448978623
		0.843432471770558
		0.874206955422511
		0.774827177958547
		0.863884087557463
		0.834928139890036
		0.886817045404925
		0.752934655210291
		0.843075819858278
		0.866777251329903
		0.858416469923971
		0.820215912341687
		0.860081550894377
		0.814588536633707
		0.811185141247352
		0.749251359886408
		0.796368273056097
		0.879027796691269
		0.850074967129637
		0.792127280872985
		0.767319871158528
		0.821190996463601
		0.853770225684212
		0.846734300935082
		0.877762321008059
		0.881317230666633
		0.653388691532330
		0.862022745837055
		0.869598360901523
		0.772733175288813
		0.836904178646147
		0.886077509374144
		0.792830819710887
		0.753416634263876
		0.833806147011913
		0.744177291526602
		0.800760604704750
		0.625810726110048
		0.839695545971828
		0.508214222366227
		0.865084580124552
		0.804854780094888
		0.781098655320985
		0.692616004100963
		0.761123689094015
		0.807532140233507
		0.747148646949279
		0.816841577964110
		0.646219129900196
		0.856026230157654
		0.877701591510314
		0.447731797467116
		0.855685441837858
		0.631094523141379
		0.638864897921697
		0.836266887665176
		0.727439717143901
		0.625451053146211
		0.687061778707453
		0.667347581663193
		0.759885368852797
		0.858077212850676
		0.865901285434316
		0.851010108619289
		0.836877008961943
		0.849489098337862
		0.810101333855933
		0.807455665304516
		0.727044481956009
		0.863718475747156
		0.831277947411926
		0.782124913045424
		0.866727143384670
		0.832953678466859
		0.880354605964713
		0.744690242016975
		0.711115263760916
		0.829911046030730
		0.850788206509596
		0.854922934379136
		0.782693276619266
		0.804887739011431
		0.853457370592569
		0.826593952695838
		0.679512541977760
		0.809040951886217
		0.790142852968287
		0.877529570107972
		0.784165367252832
		0.825118556346817
		0.832319864791225
		0.711924043685640
		0.638916319666100
		0.843454277526199
		0.652000390328962
		0.751892189279347
		0.832724716394012
		0.856721444058407
		0.763954884974130
		0.832259877347755
		0.864162451151126
		0.744573869412336
		0.808812774620854
		0.824644157845165
		0.903667231229978
		0.770113528783753
		0.795866788404555
		0.733607107310106
		0.887344698860500
		0.867809720589801
		0.759312123476189
		0.882344337541996
		0.830608609311826
		0.815063500299895
		0.698744178931510
		0.718060329027053
		0.707455333603391
		0.802748605989124
		0.488266393207493
		0.662996913526692
		0.789818655162065
		0.887980675932563
		0.891234844732213
		0.796340785180688
		0.853949279782428
		0.766578718488868
		0.833150375959178
		0.738300888733930
		0.861536032020599
		0.870875778863015
		0.609031453312079
		0.851091440403357
		0.824007871821720
		0.799786247691414
		0.636521783621928
		0.753338840273167
		0.833982823162346
		0.803248316063679
		0.651980099396838
		0.859056726436028
		0.823141057821046
		0.874857041171056
		0.826095632089630
		0.831264633311661
		0.679672508968322
		0.851095886827551
		0.718823295735217
		0.713797028183785
		0.788615399213419
		0.830168222116537
		0.870158326321550
		0.817308495955652
		0.825511791322906
		0.849585108915163
		0.632752381651084
		0.858193138844066
		0.878228014991885
		0.878627092517893
		0.787263090190953
		0.756252329453774
		0.781324073007744
		0.839894626545476
		0.837073075506050
		0.724499850399875
		0.677422217228768
		0.804355581482754
		0.757857042160697
		0.826613324942687
		0.838586246286104
		0.865803011663203
		0.847588475355200
		0.634974074639052
		0.674238592289510
		0.827146759678365
		0.707616564058942
		0.819507256077192
		0.861701324924261
		0.739578166922488
		0.761825073252276
		0.556885900656682
		0.732864916984466
		0.561802402428331
		0.835266050592064
		0.848622175943633
		0.828243358436944
		0.859646925460614
		0.750295176173218
		0.801613597152229
		0.885013610846257
		0.703172160871094
		0.823687944407340
		0.585119184313621
		0.857718758676226
		0.737271308115973
		0.733085181694255
		0.916412225595066
		0.873255771797236
		0.844999926113271
		0.858229438650985
		0.866192152233128
		0.850709164767997
		0.709858993967780
		0.815861417493148
		0.876465671571136
		0.665929668669193
		0.881386417179300
		0.678100732909635
		0.860000579488233
		0.834586923869325
		0.765336026504363
		0.816488874571161
		0.836425005458742
		0.822373754883177
		0.895023356896087
		0.746565121809830
		0.788860805700476
		0.840481239442996
		0.794600962865244
		0.764767131705339
		0.627488958833583
		0.852957778662587
		0.888671346460189
		0.880973871754263
		0.843144463884671
		0.797740050516524
		0.845284918623866
		0.859619733374061
		0.703090374275254
		0.717473166823905
		0.698215696612529
		0.811728824503663
		0.742650765716315
		0.828475547392996
		0.677107655233010
		0.784031865452725
		0.709954594623691
		0.846682775225972
		0.842955378355310
		0.796876136650350
		0.711317741102457
		0.829412116746619
		0.797546942001608
		0.791701099115740
		0.812087617660773
		0.683567175582962
		0.799975128959054
		0.843831651474242
		0.773854465934646
		0.793820152917138
		0.844170575866208
		0.844523917356188
		0.775291764475416
		0.830727075883669
		0.762839003281314
		0.865146369635164
		0.815467626643162
		0.688706605546489
		0.886000779981518
		0.782579197232850
		0.714036929359942
		0.887850996840022
		0.827318412717181
		0.854027932996458
		0.823400848454488
		0.754777375097355
		0.736711205525746
		0.863762287168639
		0.841403673947521
		0.861835308372713
		0.541133324550116
		0.812770721685016
		0.854927032840081
		0.650475843621791
		0.878667046591537
		0.737726728928225
		0.881922459246829
		0.846585171782001
		0.729703219420874
		0.851032537426280
		0.841086032133859
		0.739799633165051
		0.840103004063772
		0.712265120377469
		0.849668893139729
		0.842401481724974
		0.784350443393857
		0.888539856429336
		0.839852931716661
		0.730410602561686
		0.818350938918349
		0.754952036569934
		0.863240524162314
		0.746833003440883
		0.642806814017705
		0.695624628424691
		0.750749933474171
		0.882051978541657
		0.793577740784519
		0.850975677116640
		0.726399805640980
		0.890062386319968
		0.846545676356845
		0.876682612739396
		0.818243891923956
		0.847712663080088
		0.905749827486905
		0.833417621702974
		0.800002257870082
		0.845122567783236
		0.854399180852249
		0.797034001328608
		0.871202978831452
		0.737592264510452
		0.761867951110633
		0.802786109376902
		0.799345334859783
		0.883846711223728
		0.831315519815680
		0.721075145374176
		0.886993028765942
		0.800369919288710
		0.843121590861838
		0.878624560983804
		0.889866609148389
		0.721904158763541
		0.818321591368479
		0.879177928945571
		0.729471986437548
		0.887106212021029
		0.793458819784166
		0.808066569029382
		0.876622570248738
		0.881680921400514
		0.862775189110933
		0.867850145980129
		0.829626517704990
		0.902623102881252
		0.727064358429339
		0.849968953404726
		0.762479046158070
		0.830682822220585
		0.862790671212563
		0.756011604450976
		0.627638363671090
		0.820950354283560
		0.823224351288042
		0.891964499879528
		0.894840262691112
		0.835394649348379
		0.661808570865044
		0.763904394900487
		0.859694049964479
		0.879469215110808
		0.596813840320231
		0.842322494291586
		0.781931231341437
		0.866043585877368
		0.778171916297296
		0.825357242398028
		0.849645677485887
		0.709163873709571
		0.797741628909512
		0.836911002930329
		0.881197007289290
		0.878104963409034
		0.859239314302808
		0.870093369575885
		0.822943971849691
		0.904151691749643
		0.770311113602400
		0.744921806258659
		0.868977402673520
		0.542801253028060
		0.864114724666390
		0.845824664833194
		0.807970232545173
		0.896146575425645
		0.810983185583146
		0.627777771728720
		0.901588494096962
		0.740788362829524
		0.748182092939509
		0.728040130338527
		0.874080660145709
		0.871399453994811
		0.812773157525054
		0.846249208800519
[truncated: 3,008 more rows]

## Sheet: README
Import the excel sheet as a numbers document (please note that the default here is a table).
Click on Import Selection.
This will import the table as a variable of name "sourcedata"
Column 3 specifies the X-axis values and Column 4, the Y-axis units. Except for the case of Figure S28, which has data on X-axis only (column 3).
Each subplot and plot is separated by a two line gap in the excel sheet. These will show up as continuous NaN values in the table.
Use function ea_corrplot(X_axis,Y_axis) to get a plot along with the R and p-values.
